# Supplementary material for: PARP-1 Expression Influences Cancer Stem Cell Phenotype in Colorectal Cancer Depending on p53
Source: Int J Mol Sci. 2023 Mar 1;24(5):4787. doi: 10.3390/ijms24054787 (PMC10002521; doi:10.3390/ijms24054787)
Supplement: Supplementary file 1 [file ijms-24-04787-s001.zip]

Archive with 1 entries (1 files):
- ijms-2194462-supplementary.pdf
